# Supplementary material for: Invasive Fungal Diseases in Hospitalized Patients with COVID-19 in Israel: A Multicenter Cohort Study
Source: J Fungi (Basel). 2022 Jul 9;8(7):721. doi: 10.3390/jof8070721 (PMC9317957; doi:10.3390/jof8070721)
Supplement: Supplementary file 1 [file jof-08-00721-s001.zip]

Archive with 1 entries (1 files):
- jof-1788950-SI.pdf
